# Supplementary material for: Diagnostics for Yaws Eradication: Insights From Direct Next-Generation Sequencing of Cutaneous Strains of Treponema pallidum
Source: Clin Infect Dis. 2017 Oct 16;66(6):818–24. doi: 10.1093/cid/cix892 (PMC5848336; doi:10.1093/cid/cix892)
Supplement: Supplementary Table S1 [file cix892_suppl_supplementary_table_s1.xlsx]

## Sheet: TableS1
	Table S1. Illumina sequenced genomes of captured Treponema pallidum subsp. pertenue: mapping and assembly statistics and genome characteristics.
	Sample Name£	Published Reference genome size	Total read number	Sample Acc. No.	% of uniquely mapping reads	Average coverage depth	Total SNPs with respect to ref. genome	No. of Scaffolded bases	No. of contigs	N50	Largest Contig	Uncurated Draft Genome Assembly Size^	% Nucleotide Genome Dissimilarity to reference genome
	Treponema pallidum pertenue (TPP) SamoaD*	1139330	NA	CP002374	98.38	71.1	NA	NA	18	298908	299127	1126383@	NA
	TPP_CP0433		778970	ERR1470342	95.53	36.6615	92	0	1484	491	6590	1071997	0.00321782
	TPP_CP0461		2422702	ERR1470334	98.16	140.886	142	321897	222	9131	103250	1019206	0.0123657
	TPP_CP0465		3005408	ERR1470338	98.15	184.738	142	252557	89	31694	87085	1092352	0.0162146
	TPP_CP0492		3102130	ERR1470344	98.15	181.105	145	274051	134	17616	148135	1091137	0.0158957
	TPP_CP0495		4418388	ERR1470343	98.22	261.04	151	30689	36	162604	377470	1139106	0.0229117
	TPP_WP0022.5 (i)		2043282	ERR1470335	98.17	127.77	147	0	110	298	184952	1141631	0.0112145
	TPP_WP0022.7.liq (ii)		44826244	ERR1470330	98.49	2851.9	154	3635	14	335190	377242	1124359	0.250313
	TPP_WP0022.7.scab (iii)		38975790	ERR1470331	98.45	2477.3	155	3085	15	335187	448790	1124022	0.217435
	$ Where more than one sample was collected from the same individual this indicated in roman numerals e.g WP0022 (i). If the sample type was not a lesion exuate the alternative sample type is also indicated e.g WP0022.scab (iii)
	*Reference genome consensus sequence was used to generate simulated 75 bp illumina reads in silico to high average read coverage depth on both DNA strands.
	^Draft Assembly size was used as a quality control step for DNA integrity. Genes and contigs of interest were manually curated (see methods).
	@In silico simulated reads were used to determine the maximum possible assembly size achievable from using Illumina 75bp paired-end read data and the assembly protocols used in this study on the simulated reference sequence data with no manual finishing. This is necessary because when using of Illumina short read technology perfect repeats and low complexity regions cannot be fully resolved in th…
	NA - not applicable
