# Supplementary material for: Diagnostics for Yaws Eradication: Insights From Direct Next-Generation Sequencing of Cutaneous Strains of Treponema pallidum
Source: Clin Infect Dis. 2017 Oct 16;66(6):818–24. doi: 10.1093/cid/cix892 (PMC5848336; doi:10.1093/cid/cix892)
Supplement: Supplementary Table S2 [file cix892_suppl_supplementary_table_s2.xlsx]

## Sheet: TPP_rec_blocks
	Table S2. High Density SNP regions identified and removed for the Treponema pallidum subsp. pertenue phylogeny
	High SNP-density region	Label in Figure 1	Maximum extent of recombination block	Different region boundaries compared to T. p. pertenue reference strain SamoaD	Size of Region (bps)	Isolate(s) possessing recombination block£	Genes in recombinant block	SNP Count for whole recombination block
				133165 .. 140481	7316	TPA_SS14_CP000805	uvrB, tprC, TPESAMD_0118-8a, metI, metN, kamA	33
	1		133165..140481	133693 .. 137356	3663	TPE_BosniaA_CP007548	uvrB, tprC, TPESAMD_0118	10
				134923 .. 136437	1514	TPA_Fribourg_Blanc_CP003902	tprC	13
				148678 .. 162286	13608	TPA_SS14_CP000805	TPESAMD_0126b-30, tprD,TPESAMD_0133-40	114
	2	Region 1	148678 ..162286	152618 .. 158912	6294	TPE_BosniaA_CP007548	tprD,TPESAMD_0133-6	32
				156169 .. 156214	45	WP0022.5 , WP0022.7scab, WP0022.7liq, CP0433	TPESAMD_0134	7
	3		229773 ..230614	229773 .. 230614	841	TPE_BosniaA_CP007548	TPESAMD_0225	14
	4		346528 ..348127	346528 .. 348127	1599	TPE_BosniaA_CP007548	tp92	16
	5		492631 ..494180	492631 .. 494180	1549	TPA_SS14_CP000805	TPESAMD_0462	50
				513257 .. 523662	10405	TPE_BosniaA_CP007548	TPESAMD_0481-7, mcp2	47
	6		513257 ..523662	521024 .. 523615	2591	TPA_SS14_CP000805	TPESAMD_0487, mcp2	35
				522949 .. 523605	656	TPP_CDC2_CP002375	mcp2	5
				592055 .. 595146	3091	TPE_BosniaA_CP007548	ispH, TPESAMD0547a-8a, clpA1	37
	7		592055 ..595146	593360 .. 594511	1151	TPA_SS14_CP000805	TPESAMD0548	22
				593364 .. 594927	1563	TPP_SamoaD_CP002374	TPESAMD0548-8a	7
				593373 .. 594796	1423	TPP_Gaulthier_CP002376	TPESAMD0548-8a	6
	8		796250 ..802561	796250 .. 802561	6311	TPA_SS14_CP000805	fliK, pgsA2, nudE, folD, TPESAMD_0733, deoD, gltD	25
				800158 .. 800213	55	TPE_BosniaA_CP007548	TPESAMD_0733	7
				934048 .. 939361	5313	TPA_SS14_CP000805	TPESAMD_0855-9, glmS	45
	9	Region 2	934048 ..939361	934048 .. 946636	12588	TPE_BosniaA_CP007548	TPESAMD_0855-9, glmS, TPESAMD_0861a, fklB, nifS,TPESAMD_0864-6	94
				934718 .. 947471	12753	WP0022.5, WP0022.7scab, WP0022.7liq, CP0433, CP0465, CP0461, CP0492, CP0495	TPESAMD_0856-9, glmS, TPESAMD_0861a, fklB, nifS,TPESAMD_0864-6	26
				936175 .. 937862	1687	TPP_Gaulthier_CP002376	TPESAMD_0856a-9	9
	10		944727..945550	944727.. 945550	823	TPA_SS14_CP000805	TPESAMD_0864-5	10
				974721 .. 977939	3218	TPE_BosniaA_CP007548	TPESAMD_0894-6, tprK, recB	17
				975852 .. 976713	861	TPA_Fribourg_Blanc_CP003902	TPESAMD_0896, tprK	9
	11	Region 3	975852..977939	976559 .. 976578	19	CP0433, CP0465, CP0461	tprK	5
				976559 .. 976719	160	WP0022.5, WP0022.7scab, WP0022.7liq, CP0433, CP0465, CP0461	tprK	8
				976800 .. 977313	513	WP0022.5, WP0022.7scab, WP0022.7liq	tprK	7
				977293 .. 977311	18	WP0022.5	tprK	10
	12		1051991 ..1055100	1051991 .. 1054651	2660	TPA_SS14_CP000805	TPESAMD_0967-9	27
				1052720 .. 1055100	2380	TPE_BosniaA_CP007548	TPESAMD_0968-9	13
	13		1121347..1130937	1121347 .. 1130937	9590	TPA_SS14_CP000805	TPESAMD1026, udp, uvrD, TPESAMD1029, tprL, TESAMD1032-4, valS	36
	£- Treponema pallidum pertenue (TPP), Treponema pallidum pallidum (TPA), Treponema pallidum endemicum (TPE)
